# Supplementary material for: Biological Properties of 12 Newly Isolated Acinetobacter baumannii-Specific Bacteriophages
Source: Viruses. 2023 Jan 13;15(1):231. doi: 10.3390/v15010231 (PMC9866556; doi:10.3390/v15010231)
Supplement: Supplementary file 1 [file viruses-15-00231-s001.zip]

Archive with 4 entries (4 files):
- Data S1. Acinetobacter-phages.major-capsid-protein.tree.no-support-values.v1.newick
- data S1.pdf
- Figure S1.docx
- Figure S2.docx
