# Supplementary material for: Biological Properties of 12 Newly Isolated Acinetobacter baumannii-Specific Bacteriophages
Source: Viruses. 2023 Jan 13;15(1):231. doi: 10.3390/v15010231 (PMC9866556; doi:10.3390/v15010231)
Supplement: Supplementary file 1 [file viruses-15-00231-s001.zip › Data S1. Acinetobacter-phages.major-capsid-protein.tree.no-support-values.v1.newick]

(((((((('NC_049511 - major capsid protein CDS':0.005946165633895126,((('NC_049490 - major capsid protein CDS':0.0,'MN709128 - major capsid protein CDS':0.0024040531882774663):0.003137333552539937,'NC_049438 - major capsid protein CDS':0.0019511329561542477):0.0011469009027030245,('NC_049479 - major capsid protein CDS':0.0,'MN648195 - major capsid protein CDS':0.0030720147336280312):0.003984748907054298):0.002709446639351374):0.0019143007520105184,(('NC_049493 - major capsid protein CDS':0.0,'MN782535 - major capsid protein CDS':0.0022276430376632073):0.007833292478802028,((('NC_049492 - major capsid protein CDS':0.0,(('MT741943 - major capsid protein CDS':0.0,'MN732883 - major capsid protein CDS':0.000090):0.000046,'MT409116 - major capsid protein CDS':0.0):0.002407621251426073):0.0035170316600418297,('MT385367 - major capsid protein CDS':0.000529,'MN662249 - major capsid protein CDS':0.0013760846748395706):0.00543935821588623):0.0014048883339557584,('NC_049491 - major capsid protein CDS':0.0,'MN723850 - major capsid protein CDS':0.0022605578559066475):0.0049792316154086):0.003439925382809279):0.0015822819658241906):0.0566655320657549,(('MW388003 - major capsid protein CDS 2':0.0,('MW388002 - major capsid protein CDS 2':0.0,'MW388001 - major capsid protein CDS 2':0.000065):0.000098):0.013429385687065223,'MT949699 - major capsid protein CDS':0.01829671206265773):0.05399566555056693):0.05160861656105721,((('NC_041866 - major capsid protein CDS':0.00197987934985584,'NC_019541 - major capsid protein CDS':0.0022163398998352292):0.02760469634371414,((((('Aclw_8 - major capsid protein CDS':0.0,'Acba_15 - major capsid protein CDS':-0.0):0.000031,'Acba_4 - major capsid protein CDS':0.0):0.000015,'Acba_1 - major capsid protein CDS':0.0):0.0015035424647815347,'Acba_11 - major capsid protein CDS 2':0.000590):0.009690959176291477,'Acba_16 - major capsid protein CDS':0.01269733208743012):0.017045066727993094):0.0765264543276103,(((((('MH115576 - main capsid protein CDS':0.0,'Acba_3 - major capsid protein CDS':0.000007):0.000016,'Aclw_9 - major capsid protein CDS':0.0):0.000008,'Acba_18 - major capsid protein CDS':0.0):0.000004,'Acba_14 - major capsid protein CDS':0.0):0.000002,'Acba_11 - major capsid protein CDS':0.0):0.050576923549211825,'Acba_13 - major capsid protein CDS':0.0):0.039218949246536294):0.1296718891291137):0.016214956586035972,('NC_023581 - major capsid protein CDS':0.2323610737969366,(('MT344105 - major capsid protein CDS':0.0,('MT344104 - major capsid protein CDS':0.0,'MT344103 - major capsid protein CDS':0.000059):0.000089):0.2228572176774758,'KT588073 - capsid protein CDS':0.2280529743493791):0.019011175116671997):0.015813346428556058):0.007895990108004626,((('NC_041998 - putative capsid protein CDS':0.007768840546861137,'NC_041924 - putative capsid protein CDS':0.013470039951317373):0.23754203837059776,'NC_017984 - putative capsid protein CDS':0.20428352886249032):0.02191865462241887,('NC_041884 - phage major capsid protein CDS':0.22030012231915402,('NC_024785 - putative capsid protein CDS':0.0,'MH115576 - putative capsid protein CDS':0.24981989160241422):0.011605470786918065):0.010000401305803645):0.004788938499132563):0.0034177372588681254,('MN276049 - putative major capsid protein CDS':0.08653073459835482,'MH133207 - major capsid protein CDS':0.08783914308479825):0.1563573106378639):0.0068232322717013405,((((('NC_042137 - LOKI 06 CDS':0.13566511001839865,(('NC_023590 - putative major capsid protein CDS':0.000663,'MK411820 - putative major capsid protein CDS':0.0):0.01107145191830031,'MW151244 - putative major capsid protein CDS':0.008527557848454412):0.1252301504238788):0.1127372117985534,('MT992243 - putative major capsid protein CDS':0.017686961952600506,'MG674163 - major capsid protein CDS':0.01745393270917151):0.207772971777284):0.011227839100791948,('MH533020 - putative major capsid protein CDS':0.2518023827292403,'MH517022 - major capsid protein CDS':0.16903151156242707):0.020393891615715365):0.009031354897093884,((('NC_031280 - major capsid protein CDS':0.12565150106491008,('MT188223 - major capsid protein CDS':0.09721773489272906,'MK170160 - major capsid protein CDS':0.09276543386165059):0.02096363359324105):0.05649505890830778,'NC_025462 - putative major capsid protein CDS':0.17584558268250086):0.06509886895612646,('MW388003 - major capsid protein CDS':0.000787,('MW388002 - major capsid protein CDS':0.000005,'MW388001 - major capsid protein CDS':0.0):0.0013179598153904618):0.017075432771394755):0.016513589789288345):0.002676411791288802,'NC_031098 - putative major capsid protein CDS':0.24152233338955093):0.006107713781253965,((('NC_041857 - putative capsid protein CDS':0.2354042310423131,('NC_027332 - putative capsid protein CDS':0.13106082892315093,('MT344105 - capsid protein CDS':0.000018,'MT344104 - capsid protein CDS':0.0):0.13208454086374974):0.01684282379955651):0.01636122791476291,('NC_027332 - putative major capsid protein CDS':0.0023716678250053805,'KY000079 - major capsid protein CDS':0.002320087908561991):0.2406104884205828):0.010271684615933523,('MT263719 - major capsid protein CDS':0.1551785731374858,('NC_025457 - capsid protein CDS':0.2156023746192584,(('NC_023570 - capsid protein CDS':0.2072603863231971,'MT783706 - putative capsid protein CDS':0.2092498241789546):0.007223672501639633,(((('NC_042007 - capsid protein CDS':0.0037056282080857013,('MN604239 - capsid protein CDS':0.004491373479254551,'Acba_6 - major capsid protein CDS':0.004294127695747182):0.000216):0.014116301090117217,'MW056503 - capsid protein CDS':0.017975437229504572):0.00360941541244369,('NC_042006 - capsid protein CDS':0.008703484029133329,'MW366783 - major capsid protein CDS':0.008025169015598303):0.020207201290851205):0.000745,(((((('NC_042124 - putative capsid protein CDS':0.000003,'MN212906 - putative capsid protein CDS':0.0):0.004428600424750153,'NC_041967 - putative capsid protein CDS':0.005363117789621324):0.0031400196392389976,('NC_042004 - capsid protein CDS':0.005642535247417882,'MW366784 - major capsid protein CDS':0.012255444594900244):0.00574919602652515):0.006424982721089843,'NC_021337 - putative capsid protein CDS':0.016382725418399476):0.00703162286232656,(('NC_041905 - putative capsid protein CDS':0.001986785137426706,('NC_028684 - putative capsid protein CDS':0.0,'NC_028679 - putative capsid protein CDS':-0.0):0.000931):0.016297766239460238,('MW056501 - capsid protein CDS':0.006809306448387294,'MN433707 - capsid protein CDS':0.014946715841114788):0.003852534863614112):0.000315):0.005099478677878999,('MN807295 - capsid protein CDS':0.013155646614711036,('NC_031086 - putative capsid protein CDS':0.017983662037113258,('MW056502 - capsid protein CDS':0.024340674176772187,('NC_042005 - capsid protein CDS':0.011263891903055144,(('MW345241 - capsid protein CDS':0.012664879398293681,'MK089780 - putative capsid protein CDS':0.010020433392736524):0.002105941601354867,('NC_028848 - capsid protein CDS':0.01317098232628041,('MN614471 - putative capsid protein CDS':0.01033611380578977,((((('NC_047896 - capsid protein CDS':0.012911195546984205,'NC_041914 - capsid protein CDS':0.009791051606419108):0.001959393864698693,(('MN604238 - capsid protein CDS':0.007653187726414674,'MK257722 - capsid protein CDS':0.013040590096975693):0.000930,('MN294712 - capsid protein CDS':0.006287456435051936,'MK257723 - capsid protein CDS':0.003487327470807426):0.003030716281219736):0.007395538317173168):0.002276707577502684,'NC_041915 - capsid protein CDS':0.010192393739035688):0.002528998906956075,((('NC_028987 - capsid protein CDS':0.005564086262445783,'MK257719 - capsid protein CDS':0.006201102077601432):0.002742207773265495,'MN651570 - capsid protein CDS':0.017114640744481532):0.001024435201024557,('MK257721 - capsid protein CDS':0.0,'MK257720 - capsid protein CDS':-0.0):0.009670240275096931):0.0013856986682469585):0.001058834607270364,('NC_028675 - putative capsid protein CDS':0.00968497058107216,'MT741944 - capsid protein CDS':0.013110545164031515):0.000994):0.000291):0.000683):0.0013871033856798195):0.0033475738353220593):0.000673):0.000807):0.000409):0.003283028691977486):0.001467352199079253):0.18269781103416396):0.001625729728094133):0.024730555428000622):0.013346688072376198):0.000847);
